# Supplementary material for: The Benefits of the Post-Transplant Cyclophosphamide in Both Haploidentical and Mismatched Unrelated Donor Setting in Allogeneic Stem Cells Transplantation
Source: Int J Mol Sci. 2023 Mar 17;24(6):5764. doi: 10.3390/ijms24065764 (PMC10051342; doi:10.3390/ijms24065764)
Supplement: Supplementary file 1 [file ijms-24-05764-s001.zip]

Archive with 1 entries (1 files):
- ijms-2149969-supplementary.pdf
